# Supplementary material for: Disease-associated astrocytes and microglia markers are upregulated in mice fed high fat diet
Source: Sci Rep. 2023 Aug 9;13:12919. doi: 10.1038/s41598-023-39890-0 (PMC10412627; doi:10.1038/s41598-023-39890-0)
Supplement: Supplementary file 2 — Supplementary Table S1. [file 41598_2023_39890_MOESM2_ESM.csv]

Supplementary Table S1: The lists of markers for disease-associated astrocytes (DAA), disease-associated microglia (DAM) and human Alzheimer�s microglia (HAM)
DAA markers Habib et al.	DAM markers Keren-Shaul et al.	HAM markers Srinivasan et al.
Marker	Marker	Marker
Cst3	CST7	ULK3
Apoe	LPL	SLC38A7
Clu	CLEC7A	FOXP1
Gfap	ITGAX	ARSA
Cpe	SPP1	CTBP1-AS
Mt1	IGF1	LOC1027255328
Cd81	APOE	CBX6
Cd9	AXL	GYPC
Mt2	ANK	FBRSL1
Id3	CH25H	SMAD7
Ckb	CTSD	PLXNC1
Fxyd1	CCL3	CLDN15
Vim	BAIAP2L2	TSHZ3
Prdx6	CSF1	KCNJ5
Ctsb	FAM20C	DPYD
Csmd1	GNAS	LSR
Dbi	CTSB	STEAP3
Fth1	5430435G22RIK	RUNX3
Hsd17b4	LYZ2	PTPRG
Aldoc	CD63	ACD
Igfbp5	LGI2	TTYH3
Mlc1	TYROBP	LOC100133445
C4b	HPSE	LOC102724549
Ntrk2	MAMDC2	VENTX
Gsn	COX6A2	TM9SF1
Kcnip4	CD63-PS	SMIM3
Gpm6b	CCL6	ZNF703
Cnn3	GM1673	TGFBI
Ftl1	CD9	EMP2
Atp1b2	CCL4	PSTPIP1
Id4	CTSZ	ZNF696
Psap	FTH1	RFX2
Plce1	B2M	APOE
Aqp4	GUSB	ATOH8
Tagln3	FABP3	ADAM8
Sorbs1	ACTR3B	GAS2L1
Tmem47	H2-D1	CHCHD5
Itm2c	CTSL	ADAMTS13
Scd2	SERPINE2	A1BG
Itm2b	MMU-MIR-703	IL15
Prdx1	LILRB4	SECTM1
Cd63	CD52	FAM109A
Laptm4a	LGALS3BP	LOC100507639
Lamp1	DKK2	ZNF843
Gstm1	PSAT1	S100A4
Tspan3	GM10076	LOC102724661
Gpr37l1	CXCL14	ANKRD26P3
S100a6	LOX	MOV10L1
Ctsd	FLT1	HIST2H2BA
Sparc	CAPG	ZBTB8B
Tmbim6	MIF	GLT1D1
Scg3	NCEH1	TNFRSF21
B2m	SULF2	CECR2
Ncam2	LYZ1	PDCD6IPP2
Gm14964	RPS2	PTPRZ1
Ggta1	GM5054	IGSF10
Enox1	NPC2	GRIA2
Glis3	AC151602.1	MEIS1
S100a16	GM15500	SELENBP1
Tuba1a	ETL4	SERPINF1
Ctsl	GM11428	RIMS2
S100b	CD68	ASTN1
6330403K07Rik	RPS28	TLN2
Chst2	SYNGR1	ZNF532
Chl1	RPSA-PS10	ZNF662
Matn4	ANXA5	NIN
Angpt1	HIF1A
Add3	H2-K1
Serpina3n	ATP1A3
Tmem176b	KCNJ2
Arhgef4	HEXA
Mgst1	GM10269
Tubb2b	GPNMB
Ifitm3	CD34
Grm5	FABP5
Id2	RAMP1
Dhrs1	MYO1E
Sdc4	GM5963
Osmr	CADM1
Cadps	GM14328
Dst	NDUFA1
Gadd45g	CRLF2
Thbs4	TPI1
Ddr1	GM13456
Sema6d	GM14456
Rcn2	COX6A1
Cpne8	RPL10A-PS1
Ube2e2	RPLP2
Selk	GM16238
Sbno2	IL4I1
Fbxo2	RPL18A
Tsc22d4	RPL36A-PS1
Saraf	PLD3
Tmem176a	GM8730
Prkca	GM10154
Lamp2	RPS18
Aspg	RPS24
Man1a	RPL37
Slc38a1	RPS21
Cav2	SLAMF9
S100a1	TMEM163
Abca1	GM15427
Chil1	TREM2
Tst	TIMP2
Prune2	ALDOA
Hist1h2bc	RPS5
Slc3a2	RPS24-PS3
Syt11	RPL23
Erbb2ip	MYO5A
Gm10116	GPR65
Kif1a	GM6030
Hrsp12	RPS20
Sgcd	RPL10A
Stat3	GRN
Lgals1	ATP6V0C
Slc16a1	GM5559
Gpx4	RPSA
Pdpn	GM11361
Cd151	RPS19
Usp53	LRPAP1
Grik2	CCK
Pard3b	ADSSL1
Fxyd7	GSTM5
Fos	RPS19-PS3
Id1	APLP2
Cacnb2	APOC4
Ubc	FXYD6
Pdia4	RPLP1
Nkain2	RPS4X
Nrg2	GM6166
Lxn	CXCL16
Hopx	FAM46C
Srebf1	PLAUR
Slc35f1	GM4604
Pdlim4	RPS14
Cebpb	IFI27L2B
Cyr61	RPL38-PS2
Sox9	RPL12
Serpinf1	RPS24-PS2
Nfkbia	CSF2RA
Nfe2l2	RPS10-PS1
Slc14a1	RPS3
Arhgap6	SH3PXD2B
Hspa5	RPL18-PS1
Sulf2	BAMBI
Naaladl2	GM7331
Tspan4	RPS25
Nav2	GM10443
Ctnnbip1	GM10925
Bcap31	GM7363
Slc39a14	RPL14
Shisa6	RPL5
Aplp2	AL663027.1
Serping1	GM15772
Spcs2	RPLP0
Ezr	CTSE
Scarb2	RPS10
Rab18	GM13192
Gnai2	RPLP2-PS1
Junb	RPL22
Clic1	CHST2
Pfkp	GM4149
Hspa2	CD83
Aebp1	GM3511
Idh2	RPS3A
Ppib	GM9843
Atraid	COX8A
Dgki	RPL38
Atp6v0e	GM10073
Jund	RPL14-PS1
Hnrnpk	GM10186
Sulf1	RPS26
1700030F04Rik	MPEG1
Itgb8	GM15710
Mfap3l	GM13841
S100a10	GM10116
Npc2	BHLHE40
Reep5	RPS13-PS1
Vwa1	RPL39
Shisa5	PERP
Gm4876	CTSA
Lgmn	ACACA
Lgals3bp	ATP1B3
Gm3448	GM5805
Tmco1	INF2
Rap1b	TPT1
Tmem59	2810422J05RIK
2810459M11Rik	RFTN1
Degs1	NRP1
Efcab14	RPL37A
1810058I24Rik	CD74
Gna13	EGLN3
Samd4	PGK1
S1pr3	LDHA
Mmp16	EEF1B2
Hsd17b12	CPD
Sorbs2	GM10136
Tubb2a	CREG1
Atp6ap2	GM13408
Kcnj3	RPS15
Rhob	GM8759
Nrg1	PLEKHH2
Epdr1	GM11263
Pdzd2	GM13532
Tm9sf3	VAT1
Slc20a1	RPS16
Cldnd1	GM15430
Hivep2	PDCD1
Plxdc2	PTCHD1
Sox2	KCNMA1
Synpo2	GM5239
Tprgl	RPL13A
H2-K1	MIR682
Pkp4	GM16247
Fabp7	ARRDC4
Usp24	SDF2L1
Pdgfd	ANXA3
Atp1a1	RPL5-PS1
Enpp5	RPL35A
Timp2	GM13436
Hmgcll1	GM13864
Cacna2d3	GM5244
Dapk1	KIF1A
15-Sep	BCL2A1D
Rassf8	GM13047
Tgoln1	IFI44
Vimp	GM12630
Zfp706	PLBD2
Gm2a	RPL6
H2-D1	IL18BP
Uqcrc2	SSR4
Ppp2ca	ST14
Tmem100	ATOX1
Lysmd2	RPSA-PS4
C1qa	ATP6V0D2
Smpdl3a	COLEC12
Ndufv3	TCAP
Agt	GM15590
Rpl36-ps3	GM13226
Rgl1	RPL9-PS6
Eef2	GM11741
Aff1	DPP7
Gsr	PLIN2
Rasal2	NEXN
Itpkb	MAFF
Golgb1	RPS15A
Dpyd	GM13048
Col16a1	RPS12
Cryab	GM10086
Nr2f1	GM9000
Fgfr1	EEF1A1
Meis2	TLR2
Prickle2	RPL3
Nfkb1	RPS19-PS7
Slc1a3	PABPC1
Luzp2	GM11410
Cadm2	PKM2
Gabrb1	RPS9
Nrxn1	TMED3
Nckap5	CD5
Lrp1b	NIACR1
Pde10a	AC119211.1
Mdga2	SDF4
Nhsl1	GBA
Dlgap1	GAS2L3
Lhfp	GM2000
Ank2	CXCR4
Npas3	GM10288
Grid2	RPL27A
Ptprz1	GM10059
Phkg1	APBB2
Lsamp	GM6863
Shroom3	GM13340
Grm3	4930556M19RIK
Pcdh9	AC134452.1
Efr3b	AQP6
Prex2	DPYS
Mid1	GM13570
Gpc5	GM17682
Sik3	GM6316
Plcl1	TOX2
Cyp7b1	ZFP618
Grin2c	USP12
Itpr2	GM6136
Cdh2	VPS13C
Adk	GAS7
Itih3	GM2574
Bcl2	GM12005
Qk	GM11953
Rorb	RPL35
Mapk10	EPHX1
Scrg1	SCPEP1
Daam2	AKR1A4
Fstl1	RPS19-PS11
Fars2	GM8129
Gdpd2	RPL32
Rhbdf1	MYEOV2
Lypla2	PEBP1
PISD	GM6202
Ttc8	NDUFA6
Cdk5rap3	TMEM90A
Birc6	AC154650.1
Tmem178b	RPL11
Gab2	TSPO
	GM14303
	CSTB
	RPS27A
	GM6286
	GM9294
	PEA15A
	GLB1
	COX4I1
	RPL13
	PRDX1
	GM11478
	DNAJB14
	GM10275
	SLC11A1
	GM10012
	PGAM1
	TPD52
	GALK1
	GPR84
	GM13826
	AL928935.1
	GM9493
	GM2A
	SCD2
	GM12334
	GM13341
	ECM1
	TNFSF8
	CD300LB
	FCER1G
	GM13196
	GM15796
	RPL7
