# Supplementary material for: Disease-associated astrocytes and microglia markers are upregulated in mice fed high fat diet
Source: Sci Rep. 2023 Aug 9;13:12919. doi: 10.1038/s41598-023-39890-0 (PMC10412627; doi:10.1038/s41598-023-39890-0)
Supplement: Supplementary file 3 — Supplementary Table S2. [file 41598_2023_39890_MOESM3_ESM.csv]

Supplementary Table S2 - Gene ontology analysis results for DEGs identified in dorsal preoptic region
ONTOLOGY	ID	Description	GeneRatio	BgRatio	pvalue	p.adjust	qvalue	geneID	Count
BP	GO:0071805	potassium ion transmembrane transport	18/280	206/28814	2.19E-12	6.48E-09	5.63E-09	Kcnh1/Kcnj2/Akap6/Kcnh5/Slc24a4/Kcns2/Kcnq3/Alg10b/Neto1/Kcnt1/Kcna4/Kcnb1/Slc24a2/Kcnq4/Agrn/Kcnd2/Kcnj11/Flna	18
BP	GO:0006813	potassium ion transport	18/280	243/28814	3.50E-11	5.18E-08	4.50E-08	Kcnh1/Kcnj2/Akap6/Kcnh5/Slc24a4/Kcns2/Kcnq3/Alg10b/Neto1/Kcnt1/Kcna4/Kcnb1/Slc24a2/Kcnq4/Agrn/Kcnd2/Kcnj11/Flna	18
BP	GO:0030198	extracellular matrix organization	18/280	315/28814	2.33E-09	1.52E-06	1.32E-06	Col9a1/Abl2/Tnr/Col18a1/Pxdn/Col2a1/Impg2/Adamts10/Col11a2/Col15a1/Col16a1/Eln/Ercc2/Ltbp4/Col4a1/Col4a2/Col5a3/Col6a5	18
BP	GO:0043062	extracellular structure organization	18/280	316/28814	2.44E-09	1.52E-06	1.32E-06	Col9a1/Abl2/Tnr/Col18a1/Pxdn/Col2a1/Impg2/Adamts10/Col11a2/Col15a1/Col16a1/Eln/Ercc2/Ltbp4/Col4a1/Col4a2/Col5a3/Col6a5	18
BP	GO:0045229	external encapsulating structure organization	18/280	317/28814	2.57E-09	1.52E-06	1.32E-06	Col9a1/Abl2/Tnr/Col18a1/Pxdn/Col2a1/Impg2/Adamts10/Col11a2/Col15a1/Col16a1/Eln/Ercc2/Ltbp4/Col4a1/Col4a2/Col5a3/Col6a5	18
BP	GO:0050808	synapse organization	21/280	494/28814	2.01E-08	9.94E-06	8.64E-06	Erbb4/Abl2/Tnr/Lrfn5/Erc2/Pcdhgc4/Ptprt/Rims4/Unc13b/Agrn/Lgi2/Add2/Grip2/Caprin2/Gabrb3/Col4a1/Filip1/Hdac6/Flna/Rab39b/Nlgn3	21
BP	GO:0034765	regulation of ion transmembrane transport	20/280	498/28814	1.11E-07	4.70E-05	4.08E-05	Kcnh1/Oprm1/Kcnj2/Akap6/Kcnh5/Kcns2/Kcnq3/Neto1/Tcirg1/Kcna4/Kcnb1/Lime1/Pde4b/Kcnq4/Agrn/Kcnd2/Tcaf1/Kcnj11/Flna/Nlgn3	20
BP	GO:0042391	regulation of membrane potential	18/280	469/28814	9.32E-07	0.000345328	0.000300077	Kcnh1/Oprm1/Kcnj2/Akap6/Kcnh5/Slc24a4/Kcnq3/Neto1/Rims4/Kcnb1/Unc13b/Agrn/Kcnd2/Grip2/Kcnj11/Gabrb3/Flna/Nlgn3	18
BP	GO:0021700	developmental maturation	13/280	355/28814	5.00E-05	0.016449787	0.014294253	Erbb4/Abl2/Foxo3/Slc24a4/Vegfa/Rfx3/Kcnb1/Unc13b/Npr2/Grip2/Ercc2/Abhd2/Klf2	13
BP	GO:0016079	synaptic vesicle exocytosis	8/280	137/28814	6.10E-05	0.016603566	0.014427882	Syt2/Kcnh1/Doc2b/Erc2/Rims4/Unc13b/Chrm2/Htr1b	8
BP	GO:0048469	cell maturation	10/280	222/28814	6.86E-05	0.016603566	0.014427882	Abl2/Foxo3/Vegfa/Rfx3/Kcnb1/Npr2/Grip2/Ercc2/Abhd2/Klf2	10
BP	GO:0071868	cellular response to monoamine stimulus	6/280	72/28814	7.28E-05	0.016603566	0.014427882	Rgs8/Oprm1/Akap6/Pde4b/Htr1b/Flna	6
BP	GO:0071870	cellular response to catecholamine stimulus	6/280	72/28814	7.28E-05	0.016603566	0.014427882	Rgs8/Oprm1/Akap6/Pde4b/Htr1b/Flna	6
BP	GO:0071867	response to monoamine	6/280	74/28814	8.50E-05	0.016787485	0.014587701	Rgs8/Oprm1/Akap6/Pde4b/Htr1b/Flna	6
BP	GO:0071869	response to catecholamine	6/280	74/28814	8.50E-05	0.016787485	0.014587701	Rgs8/Oprm1/Akap6/Pde4b/Htr1b/Flna	6
BP	GO:0006836	neurotransmitter transport	10/280	242/28814	0.000139537	0.025840482	0.022454418	Syt2/Kcnh1/Doc2b/Sv2c/Erc2/Rims4/Unc13b/Chrm2/Sv2b/Htr1b	10
BP	GO:0071695	anatomical structure maturation	11/280	300/28814	0.000186518	0.03250893	0.028249052	Abl2/Foxo3/Slc24a4/Vegfa/Rfx3/Kcnb1/Npr2/Grip2/Ercc2/Abhd2/Klf2	11
BP	GO:0099003	vesicle-mediated transport in synapse	10/280	254/28814	0.000206418	0.033978736	0.029526259	Syt2/Kcnh1/Doc2b/Erc2/Rims4/Unc13b/Chrm2/Grip2/Htr1b/Nlgn3	10
BP	GO:0006887	exocytosis	13/280	414/28814	0.000229624	0.03411256	0.029642546	Syt2/Kcnh1/Doc2b/Erc2/Syt10/Rims4/Kcnb1/Unc13b/Exoc4/Chrm2/Scrn1/Htr1b/Sytl5	13
BP	GO:0007213	G protein-coupled acetylcholine receptor signaling pathway	3/280	13/28814	0.00024157	0.03411256	0.029642546	Rgs8/Oprm1/Chrm2	3
BP	GO:1901379	regulation of potassium ion transmembrane transport	6/280	90/28814	0.000250945	0.03411256	0.029642546	Kcnj2/Akap6/Kcns2/Neto1/Agrn/Flna	6
BP	GO:0071875	adrenergic receptor signaling pathway	4/280	32/28814	0.000253283	0.03411256	0.029642546	Lmbrd2/Adcy9/Rapgef2/Pde4b	4
BP	GO:1904062	regulation of cation transmembrane transport	12/280	381/28814	0.000386711	0.048809762	0.042413869	Oprm1/Kcnj2/Akap6/Kcns2/Neto1/Tcirg1/Lime1/Pde4b/Agrn/Kcnj11/Flna/Nlgn3	12
BP	GO:0099504	synaptic vesicle cycle	9/280	227/28814	0.000404967	0.048809762	0.042413869	Syt2/Kcnh1/Doc2b/Erc2/Rims4/Unc13b/Chrm2/Htr1b/Nlgn3	9
BP	GO:0032092	positive regulation of protein binding	6/280	100/28814	0.00044319	0.048809762	0.042413869	Abl2/Hsf1/Rapgef2/Agrn/Add2/Caprin2	6
BP	GO:0055119	relaxation of cardiac muscle	3/280	16/28814	0.000462897	0.048809762	0.042413869	Kcnj2/Akap6/Pde4b	3
BP	GO:0007269	neurotransmitter secretion	8/280	185/28814	0.00047772	0.048809762	0.042413869	Syt2/Kcnh1/Doc2b/Erc2/Rims4/Unc13b/Chrm2/Htr1b	8
BP	GO:0099643	signal release from synapse	8/280	185/28814	0.00047772	0.048809762	0.042413869	Syt2/Kcnh1/Doc2b/Erc2/Rims4/Unc13b/Chrm2/Htr1b	8
BP	GO:1903305	regulation of regulated secretory pathway	8/280	185/28814	0.00047772	0.048809762	0.042413869	Syt2/Kcnh1/Doc2b/Syt10/Rims4/Kcnb1/Chrm2/Htr1b	8
BP	GO:0099565	chemical synaptic transmission, postsynaptic	6/280	103/28814	0.00051889	0.049715037	0.043200519	Oprm1/Neto1/Unc13b/Grip2/Gabrb3/Nlgn3	6
BP	GO:0002064	epithelial cell development	9/280	235/28814	0.000520137	0.049715037	0.043200519	Col18a1/Dnase1l2/Vegfa/Rfx3/Tbc1d20/Rapgef2/Cgn/Col15a1/Flna	9
CC	GO:0062023	collagen-containing extracellular matrix	24/283	396/28739	1.74E-12	5.73E-10	4.33E-10	Col9a1/Tnr/Serpinc1/Col18a1/Pxdn/Col2a1/Impg2/Adamts10/Col11a2/Vegfa/Lama3/Lman1/Anxa9/Col15a1/Megf9/Col16a1/Agrn/Eln/Ltbp4/Col4a1/Col4a2/Col5a3/Col6a5/Col7a1	24
CC	GO:0005581	collagen trimer	11/283	81/28739	4.58E-10	7.53E-08	5.69E-08	Col9a1/Col18a1/Col2a1/Col11a2/Col15a1/Col16a1/Col4a1/Col4a2/Col5a3/Col6a5/Col7a1	11
CC	GO:0005604	basement membrane	11/283	119/28739	2.86E-08	3.14E-06	2.37E-06	Col9a1/Col18a1/Col2a1/Vegfa/Lama3/Col15a1/Megf9/Agrn/Col4a1/Col4a2/Col7a1	11
CC	GO:0034705	potassium channel complex	9/283	89/28739	2.45E-07	2.01E-05	1.52E-05	Kcnh1/Kcnj2/Kcns2/Kcnq3/Kcna4/Kcnb1/Kcnq4/Kcnd2/Kcnj11	9
CC	GO:0097060	synaptic membrane	17/283	390/28739	3.94E-07	2.59E-05	1.96E-05	Erbb4/Kcnh1/Lrfn5/Erc2/Grid1/Strn/Neto1/Rims4/Kcnb1/Unc13b/Gabbr2/Kcnd2/Chrm2/Grip2/Gabrb3/Htr1b/Nlgn3	17
CC	GO:0008076	voltage-gated potassium channel complex	8/283	75/28739	7.63E-07	4.19E-05	3.16E-05	Kcnh1/Kcnj2/Kcns2/Kcnq3/Kcna4/Kcnb1/Kcnq4/Kcnd2	8
CC	GO:0098644	complex of collagen trimers	5/283	19/28739	9.28E-07	4.36E-05	3.29E-05	Col2a1/Col16a1/Col4a1/Col4a2/Col5a3	5
CC	GO:0098984	neuron to neuron synapse	15/283	361/28739	3.44E-06	0.000131209	9.91E-05	Erbb4/Lrfn5/Ptch1/Erc2/Grid1/Strn/Neto1/Kcna4/Unc13b/Pde4b/Kcnd2/Exoc4/Chrm2/Add2/Arhgap32	15
CC	GO:0045211	postsynaptic membrane	13/283	273/28739	3.59E-06	0.000131209	9.91E-05	Erbb4/Kcnh1/Lrfn5/Grid1/Strn/Neto1/Kcnb1/Gabbr2/Kcnd2/Chrm2/Grip2/Gabrb3/Nlgn3	13
CC	GO:0032279	asymmetric synapse	14/283	339/28739	7.82E-06	0.000239248	0.000180651	Erbb4/Lrfn5/Ptch1/Erc2/Grid1/Strn/Neto1/Kcna4/Pde4b/Kcnd2/Exoc4/Chrm2/Add2/Arhgap32	14
CC	GO:0034702	ion channel complex	13/283	294/28739	8.00E-06	0.000239248	0.000180651	Kcnh1/Kcnj2/Akap6/Kcns2/Kcnq3/Kcna4/Kcnb1/Pde4b/Kcnq4/Lrrc8b/Kcnd2/Kcnj11/Gabrb3	13
CC	GO:0034703	cation channel complex	11/283	224/28739	1.52E-05	0.000416606	0.00031457	Kcnh1/Kcnj2/Akap6/Kcns2/Kcnq3/Kcna4/Kcnb1/Pde4b/Kcnq4/Kcnd2/Kcnj11	11
CC	GO:0099060	integral component of postsynaptic specialization membrane	6/283	61/28739	3.05E-05	0.000771417	0.000582481	Erbb4/Lrfn5/Grid1/Neto1/Kcnd2/Nlgn3	6
CC	GO:0098948	intrinsic component of postsynaptic specialization membrane	6/283	63/28739	3.67E-05	0.000862239	0.000651059	Erbb4/Lrfn5/Grid1/Neto1/Kcnd2/Nlgn3	6
CC	GO:0099572	postsynaptic specialization	13/283	352/28739	5.25E-05	0.001150512	0.000868728	Erbb4/Lrfn5/Ptch1/Erc2/Grid1/Strn/Neto1/Pde4b/Kcnd2/Exoc4/Add2/Arhgap32/Nlgn3	13
CC	GO:0031252	cell leading edge	14/283	412/28739	6.66E-05	0.00137002	0.001034474	Abl2/Kcnh1/Oprm1/Myo1a/Gas7/Robo1/Ptprj/Kcnb1/Asap3/Mkln1/Exoc4/Kcnj11/Hdac6/Gdpd2	14
CC	GO:1902495	transmembrane transporter complex	13/283	372/28739	9.15E-05	0.001753996	0.001324406	Kcnh1/Kcnj2/Akap6/Kcns2/Kcnq3/Kcna4/Kcnb1/Pde4b/Kcnq4/Lrrc8b/Kcnd2/Kcnj11/Gabrb3	13
CC	GO:0098978	glutamatergic synapse	12/283	323/28739	9.60E-05	0.001753996	0.001324406	Erbb4/Abl2/Tnr/Lrfn5/Erc2/Grid1/Plcxd3/Neto1/Unc13b/Kcnd2/Grip2/Filip1	12
CC	GO:0014069	postsynaptic density	12/283	330/28739	0.00011734	0.00203184	0.0015342	Erbb4/Lrfn5/Ptch1/Erc2/Grid1/Strn/Neto1/Pde4b/Kcnd2/Exoc4/Add2/Arhgap32	12
CC	GO:0099699	integral component of synaptic membrane	7/283	113/28739	0.000132303	0.002176386	0.001643344	Erbb4/Lrfn5/Grid1/Neto1/Kcnd2/Htr1b/Nlgn3	7
CC	GO:0005583	fibrillar collagen trimer	3/283	11/28739	0.000147033	0.002198809	0.001660275	Col2a1/Col16a1/Col5a3	3
CC	GO:0098643	banded collagen fibril	3/283	11/28739	0.000147033	0.002198809	0.001660275	Col2a1/Col16a1/Col5a3	3
CC	GO:1990351	transporter complex	13/283	393/28739	0.000157529	0.002253351	0.001701458	Kcnh1/Kcnj2/Akap6/Kcns2/Kcnq3/Kcna4/Kcnb1/Pde4b/Kcnq4/Lrrc8b/Kcnd2/Kcnj11/Gabrb3	13
CC	GO:0099055	integral component of postsynaptic membrane	6/283	85/28739	0.000197141	0.002594374	0.001958958	Erbb4/Lrfn5/Grid1/Neto1/Kcnd2/Nlgn3	6
CC	GO:0099634	postsynaptic specialization membrane	6/283	85/28739	0.000197141	0.002594374	0.001958958	Erbb4/Lrfn5/Grid1/Neto1/Kcnd2/Nlgn3	6
CC	GO:0099240	intrinsic component of synaptic membrane	7/283	123/28739	0.000223864	0.002832747	0.002138948	Erbb4/Lrfn5/Grid1/Neto1/Kcnd2/Htr1b/Nlgn3	7
CC	GO:0098936	intrinsic component of postsynaptic membrane	6/283	89/28739	0.000253493	0.003088864	0.002332337	Erbb4/Lrfn5/Grid1/Neto1/Kcnd2/Nlgn3	6
CC	GO:0043235	receptor complex	13/283	423/28739	0.000320518	0.003766091	0.002843697	Erbb4/Acvr1b/Impg2/Epha6/Gfra1/Csf2ra/Lime1/Itga10/Gabbr2/Epha10/Caprin2/Gabrb3/Htr1b	13
CC	GO:0044853	plasma membrane raft	7/283	136/28739	0.000412846	0.004683666	0.003536539	Erbb4/Myo1a/Akap6/Ptch1/Kcnd2/Add2/Hdac6	7
CC	GO:0099061	integral component of postsynaptic density membrane	4/283	39/28739	0.000577205	0.006330012	0.004779661	Erbb4/Lrfn5/Grid1/Neto1	4
CC	GO:0098982	GABA-ergic synapse	5/283	69/28739	0.000600489	0.006372935	0.004812071	Erbb4/Lrfn5/Erc2/Kcnd2/Gabrb3	5
CC	GO:0099146	intrinsic component of postsynaptic density membrane	4/283	41/28739	0.000699795	0.007194764	0.005432617	Erbb4/Lrfn5/Grid1/Neto1	4
CC	GO:0032589	neuron projection membrane	5/283	72/28739	0.000729901	0.007276888	0.005494627	Kcnh1/Oprm1/Robo1/Kcnb1/Kcnj11	5
CC	GO:0030426	growth cone	8/283	203/28739	0.000954838	0.00897548	0.006777198	Myo1a/Ptch1/Erc2/Slc2a13/Pcdhgb1/Agrn/Exoc4/Flna	8
CC	GO:0044309	neuron spine	8/283	203/28739	0.000954838	0.00897548	0.006777198	Abl2/Apba3/Kcnj2/Strn/Kcna4/Pde4b/Kcnd2/Grip2	8
CC	GO:0030673	axolemma	3/283	21/28739	0.00110183	0.009797357	0.00739778	Kcnh1/Robo1/Kcnj11	3
CC	GO:0044292	dendrite terminus	3/283	21/28739	0.00110183	0.009797357	0.00739778	Gpr179/Ptch1/Rgs11	3
CC	GO:0030427	site of polarized growth	8/283	210/28739	0.00118651	0.010272682	0.007756688	Myo1a/Ptch1/Erc2/Slc2a13/Pcdhgb1/Agrn/Exoc4/Flna	8
CC	GO:0042383	sarcolemma	7/283	165/28739	0.001291434	0.010894407	0.00822614	Oprm1/Kcnj2/Akap6/Smpd4/Agrn/Kcnd2/Kcnj11	7
CC	GO:0150034	distal axon	11/283	375/28739	0.001326706	0.010912154	0.00823954	Myo1a/Ptch1/Erc2/Slc2a13/Pcdhgb1/Unc13b/Agrn/Exoc4/Chrm2/Gabrb3/Flna	11
CC	GO:0044304	main axon	5/283	85/28739	0.00154283	0.012380266	0.009348081	Kcnh1/Kcnq3/Robo1/Kcna4/Kcnj11	5
CC	GO:0045121	membrane raft	11/283	393/28739	0.00191767	0.014965185	0.0112999	Erbb4/Tnr/Oprm1/Myo1a/Akap6/Ptch1/Kcnq3/Adam1a/Kcnd2/Add2/Hdac6	11
CC	GO:0098857	membrane microdomain	11/283	394/28739	0.001955936	0.014965185	0.0112999	Erbb4/Tnr/Oprm1/Myo1a/Akap6/Ptch1/Kcnq3/Adam1a/Kcnd2/Add2/Hdac6	11
CC	GO:0060077	inhibitory synapse	3/283	27/28739	0.00231986	0.017346226	0.013097775	Erbb4/Gabrb3/Nlgn3	3
CC	GO:0005901	caveola	5/283	96/28739	0.002634459	0.019260823	0.014543446	Erbb4/Akap6/Ptch1/Kcnd2/Hdac6	5
CC	GO:0098839	postsynaptic density membrane	4/283	60/28739	0.002911817	0.020825819	0.015725143	Erbb4/Lrfn5/Grid1/Neto1	4
CC	GO:0005938	cell cortex	9/283	305/28739	0.003428022	0.023996156	0.018118998	Myo1a/Sptb/Erc2/Unc13b/Mkln1/Exoc4/Arv1/Arhgap32/Flna	9
CC	GO:0043197	dendritic spine	7/283	198/28739	0.003601115	0.024357791	0.018392061	Abl2/Apba3/Kcnj2/Strn/Kcna4/Pde4b/Kcnd2	7
CC	GO:0060076	excitatory synapse	4/283	64/28739	0.00367959	0.024357791	0.018392061	Kcnh1/Neto1/Pde4b/Nlgn3	4
CC	GO:0030017	sarcomere	7/283	199/28739	0.003701792	0.024357791	0.018392061	Ankrd23/Ppp1r12b/Lman1/Nebl/Pde4b/Myom3/Flna	7
CC	GO:0098793	presynapse	12/283	493/28739	0.003806303	0.024554387	0.018540507	Erbb4/Syt2/Kcnh1/Doc2b/Sv2c/Erc2/Unc13b/Pde4b/Chrm2/Gabrb3/Sv2b/Htr1b	12
CC	GO:0061700	GATOR2 complex	2/283	10/28739	0.004127246	0.026112767	0.019717207	Szt2/Sesn3	2
CC	GO:0014704	intercalated disc	4/283	67/28739	0.004338165	0.026929362	0.020333801	Ankrd23/Kcnj2/Akap6/Kcnj11	4
CC	GO:0043198	dendritic shaft	4/283	68/28739	0.00457421	0.027868798	0.021043149	Kcna4/Exoc4/Grip2/Flna	4
CC	GO:0030315	T-tubule	4/283	69/28739	0.004818747	0.028687446	0.021661294	Kcnj2/Akap6/Kcnd2/Kcnj11	4
CC	GO:0031256	leading edge membrane	6/283	158/28739	0.00488297	0.028687446	0.021661294	Kcnh1/Oprm1/Robo1/Ptprj/Kcnb1/Kcnj11	6
CC	GO:0032809	neuronal cell body membrane	3/283	38/28739	0.006178989	0.035664692	0.026929666	Rgs8/Kcnb1/Kcnd2	3
CC	GO:0030016	myofibril	7/283	224/28739	0.006984918	0.039122501	0.029540587	Ankrd23/Ppp1r12b/Lman1/Nebl/Pde4b/Myom3/Flna	7
CC	GO:0001527	microfibril	2/283	13/28739	0.007015889	0.039122501	0.029540587	Adamts10/Ltbp4	2
CC	GO:0044298	cell body membrane	3/283	41/28739	0.007640941	0.0413351	0.031211273	Rgs8/Kcnb1/Kcnd2	3
CC	GO:0070382	exocytic vesicle	7/283	228/28739	0.007663955	0.0413351	0.031211273	Syt2/Sv2c/Syt10/Unc13b/Pde4b/Sv2b/Sytl5	7
CC	GO:0030672	synaptic vesicle membrane	4/283	81/28739	0.00846313	0.044196346	0.033371741	Syt2/Sv2c/Unc13b/Sv2b	4
CC	GO:0099501	exocytic vesicle membrane	4/283	81/28739	0.00846313	0.044196346	0.033371741	Syt2/Sv2c/Unc13b/Sv2b	4
CC	GO:0044295	axonal growth cone	3/283	44/28739	0.009290346	0.046701611	0.035263414	Ptch1/Agrn/Flna	3
CC	GO:0035859	Seh1-associated complex	2/283	15/28739	0.009322859	0.046701611	0.035263414	Szt2/Sesn3	2
CC	GO:0043292	contractile fiber	7/283	237/28739	0.009368712	0.046701611	0.035263414	Ankrd23/Ppp1r12b/Lman1/Nebl/Pde4b/Myom3/Flna	7
CC	GO:0042734	presynaptic membrane	5/283	132/28739	0.010033151	0.049267266	0.037200687	Erbb4/Kcnh1/Erc2/Unc13b/Htr1b	5
MF	GO:0005201	extracellular matrix structural constituent	17/278	150/28275	1.54E-13	6.93E-11	5.74E-11	Col9a1/Col18a1/Pxdn/Col2a1/Impg2/Col11a2/Lama3/Col15a1/Col16a1/Agrn/Eln/Ltbp4/Col4a1/Col4a2/Col5a3/Col6a5/Col7a1	17
MF	GO:0030020	extracellular matrix structural constituent conferring tensile strength	10/278	38/28275	2.66E-12	5.99E-10	4.96E-10	Col18a1/Col2a1/Col11a2/Col15a1/Col16a1/Col4a1/Col4a2/Col5a3/Col6a5/Col7a1	10
MF	GO:0005249	voltage-gated potassium channel activity	11/278	88/28275	1.12E-09	1.67E-07	1.39E-07	Kcnh1/Kcnj2/Kcnh5/Kcns2/Kcnq3/Kcnt1/Kcna4/Kcnb1/Kcnq4/Kcnd2/Kcnj11	11
MF	GO:0022843	voltage-gated cation channel activity	13/278	142/28275	1.71E-09	1.92E-07	1.59E-07	Kcnh1/Oprm1/Kcnj2/Kcnh5/Kcns2/Kcnq3/Kcnt1/Kcna4/Kcnb1/Kcnq4/Kcnd2/Kcnj11/Htr1b	13
MF	GO:0015079	potassium ion transmembrane transporter activity	13/278	157/28275	5.84E-09	5.25E-07	4.35E-07	Kcnh1/Kcnj2/Kcnh5/Slc24a4/Kcns2/Kcnq3/Kcnt1/Kcna4/Kcnb1/Slc24a2/Kcnq4/Kcnd2/Kcnj11	13
MF	GO:0005216	ion channel activity	20/278	438/28275	1.64E-08	1.23E-06	1.02E-06	Kcnh1/Oprm1/Kcnj2/Kcnh5/Slc24a4/Grid1/Kcns2/Kcnq3/Kcnt1/Kcna4/Kcnb1/Anxa9/Slc24a2/Kcnq4/Lrrc8b/Kcnd2/Tmc4/Kcnj11/Gabrb3/Htr1b	20
MF	GO:0005267	potassium channel activity	11/278	121/28275	3.34E-08	2.15E-06	1.78E-06	Kcnh1/Kcnj2/Kcnh5/Kcns2/Kcnq3/Kcnt1/Kcna4/Kcnb1/Kcnq4/Kcnd2/Kcnj11	11
MF	GO:0005244	voltage-gated ion channel activity	13/278	192/28275	6.47E-08	3.22E-06	2.67E-06	Kcnh1/Oprm1/Kcnj2/Kcnh5/Kcns2/Kcnq3/Kcnt1/Kcna4/Kcnb1/Kcnq4/Kcnd2/Kcnj11/Htr1b	13
MF	GO:0022832	voltage-gated channel activity	13/278	193/28275	6.88E-08	3.22E-06	2.67E-06	Kcnh1/Oprm1/Kcnj2/Kcnh5/Kcns2/Kcnq3/Kcnt1/Kcna4/Kcnb1/Kcnq4/Kcnd2/Kcnj11/Htr1b	13
MF	GO:0015267	channel activity	20/278	482/28275	7.87E-08	3.22E-06	2.67E-06	Kcnh1/Oprm1/Kcnj2/Kcnh5/Slc24a4/Grid1/Kcns2/Kcnq3/Kcnt1/Kcna4/Kcnb1/Anxa9/Slc24a2/Kcnq4/Lrrc8b/Kcnd2/Tmc4/Kcnj11/Gabrb3/Htr1b	20
MF	GO:0022803	passive transmembrane transporter activity	20/278	482/28275	7.87E-08	3.22E-06	2.67E-06	Kcnh1/Oprm1/Kcnj2/Kcnh5/Slc24a4/Grid1/Kcns2/Kcnq3/Kcnt1/Kcna4/Kcnb1/Anxa9/Slc24a2/Kcnq4/Lrrc8b/Kcnd2/Tmc4/Kcnj11/Gabrb3/Htr1b	20
MF	GO:0022836	gated channel activity	16/278	323/28275	1.54E-07	5.77E-06	4.78E-06	Kcnh1/Oprm1/Kcnj2/Kcnh5/Grid1/Kcns2/Kcnq3/Kcnt1/Kcna4/Kcnb1/Kcnq4/Kcnd2/Tmc4/Kcnj11/Gabrb3/Htr1b	16
MF	GO:0005261	cation channel activity	16/278	333/28275	2.32E-07	7.95E-06	6.58E-06	Kcnh1/Oprm1/Kcnj2/Kcnh5/Slc24a4/Kcns2/Kcnq3/Kcnt1/Kcna4/Kcnb1/Anxa9/Slc24a2/Kcnq4/Kcnd2/Kcnj11/Htr1b	16
MF	GO:0044325	transmembrane transporter binding	11/278	147/28275	2.47E-07	7.95E-06	6.58E-06	Kcnh1/Akap6/Kcnh5/Kcnq3/Rims4/Kcnb1/Pde4b/Agrn/Tcaf1/Kcnj11/Flna	11
MF	GO:0046873	metal ion transmembrane transporter activity	16/278	421/28275	4.95E-06	0.000148516	0.000122982	Kcnh1/Oprm1/Kcnj2/Kcnh5/Slc24a4/Kcns2/Kcnq3/Kcnt1/Kcna4/Kcnb1/Anxa9/Slc24a2/Kcnq4/Kcnd2/Kcnj11/Htr1b	16
MF	GO:0005251	delayed rectifier potassium channel activity	5/278	30/28275	1.03E-05	0.000290451	0.000240514	Kcnh1/Kcnq3/Kcna4/Kcnb1/Kcnq4	5
MF	GO:0005516	calmodulin binding	9/278	192/28275	0.000127381	0.003371849	0.002792128	Kcnh1/Myo1a/Kcnh5/Slc24a4/Kcnq3/Strn/Unc13b/Kcnq4/Add2	9
MF	GO:0042578	phosphoric ester hydrolase activity	12/278	357/28275	0.000238532	0.005963299	0.00493803	Mtmr9/Plcxd3/Smpd4/Ssh3/Ptprj/Ptprt/Ppm1l/Mtmr11/Pde4b/Pdp2/Pfkfb4/Gdpd2	12
MF	GO:0015271	outward rectifier potassium channel activity	3/278	14/28275	0.000315847	0.007480575	0.006194441	Kcnt1/Kcnb1/Kcnd2	3
MF	GO:0005096	GTPase activator activity	9/278	236/28275	0.000582334	0.013102514	0.010849801	Rgs8/Rgs11/Tbc1d20/Rapgef2/Asap3/Rasa4/Arhgef1/Gmip/Arhgap32	9
MF	GO:0019838	growth factor binding	7/278	153/28275	0.000824114	0.017659587	0.014623377	Erbb4/Col2a1/Acvr1b/Vegfa/Agrn/Ltbp4/Col4a1	7
MF	GO:0030695	GTPase regulator activity	12/278	422/28275	0.001044098	0.020427995	0.016915813	Rgs8/Dennd6b/Rgs11/Rgl2/Tbc1d20/Rapgef2/Asap3/Rasa4/Arhgef1/Gmip/Dock6/Arhgap32	12
MF	GO:0060589	nucleoside-triphosphatase regulator activity	12/278	422/28275	0.001044098	0.020427995	0.016915813	Rgs8/Dennd6b/Rgs11/Rgl2/Tbc1d20/Rapgef2/Asap3/Rasa4/Arhgef1/Gmip/Dock6/Arhgap32	12
MF	GO:0005544	calcium-dependent phospholipid binding	4/278	55/28275	0.002103749	0.037981036	0.031450963	Syt2/Doc2b/Syt10/Anxa9	4
MF	GO:0005543	phospholipid binding	12/278	459/28275	0.002110058	0.037981036	0.031450963	Syt2/Kcnh1/Dgka/Doc2b/Kcnj2/Syt10/Rapgef2/Anxa9/Unc13b/Rasa4/Arhgap32/Sytl5	12
MF	GO:0008013	beta-catenin binding	5/278	96/28275	0.002615967	0.045276348	0.037491994	Foxo3/Axin2/Ptprj/Ptprt/Hdac6	5
