# Supplementary material for: Disease-associated astrocytes and microglia markers are upregulated in mice fed high fat diet
Source: Sci Rep. 2023 Aug 9;13:12919. doi: 10.1038/s41598-023-39890-0 (PMC10412627; doi:10.1038/s41598-023-39890-0)
Supplement: Supplementary file 4 — Supplementary Table S3. [file 41598_2023_39890_MOESM4_ESM.csv]

Supplementary Table S3 - Kyoto Encyclopedia of Genes and Genomes pathway (KEGG) analysis results for DEGs identified in dorsal preoptic region
ID	Description	GeneRatio	BgRatio	pvalue	p.adjust	qvalue	geneID	Count
mmu04974	Protein digestion and absorption	12/106	108/9000	4.12E-09	5.56E-07	5.23E-07	Col18a1/Col5a3/Col2a1/Col11a2/Col7a1/Col9a1/Col15a1/Eln/Col4a1/Col4a2/Col16a1/Col6a5	12
mmu04512	ECM-receptor interaction	11/106	88/9000	5.38E-09	5.56E-07	5.23E-07	Tnr/Col2a1/Lama3/Col9a1/Col4a1/Col4a2/Agrn/Sv2c/Sv2b/Itga10/Col6a5	11
mmu04510	Focal adhesion	12/106	201/9000	3.88E-06	0.000267559	0.000251709	Tnr/Shc3/Col2a1/Vegfa/Lama3/Col9a1/Flna/Col4a1/Col4a2/Ppp1r12b/Itga10/Col6a5	12
mmu05165	Human papillomavirus infection	14/106	362/9000	8.23E-05	0.004261535	0.004009072	Axin2/Tcirg1/Irf9/Tnr/Col2a1/Vegfa/Lama3/Rps6kb2/Col9a1/Ccna2/Col4a1/Col4a2/Itga10/Col6a5	14
mmu04151	PI3K-Akt signaling pathway	13/106	359/9000	0.00028767	0.011909552	0.011204003	Tnr/Col2a1/Vegfa/Lama3/Rps6kb2/Col9a1/Col4a1/Col4a2/Chrm2/Foxo3/Erbb4/Itga10/Col6a5	13
