# Supplementary material for: Disease-associated astrocytes and microglia markers are upregulated in mice fed high fat diet
Source: Sci Rep. 2023 Aug 9;13:12919. doi: 10.1038/s41598-023-39890-0 (PMC10412627; doi:10.1038/s41598-023-39890-0)
Supplement: Supplementary file 5 — Supplementary Table S4. [file 41598_2023_39890_MOESM5_ESM.csv]

Supplementary Table S4 - Reactome pathways analysis results for DEGs identified in dorsal preoptic region
ID	Description	GeneRatio	BgRatio	pvalue	p.adjust	qvalue	geneID	Count
R-MMU-2022090	Assembly of collagen fibrils and other multimeric structures	11/131	45/8497	4.98E-11	1.24E-08	1.19E-08	Col9a1/Col18a1/Pxdn/Col2a1/Col11a2/Col15a1/Col4a1/Col4a2/Col5a3/Col6a5/Col7a1	11
R-MMU-1474290	Collagen formation	13/131	73/8497	5.99E-11	1.24E-08	1.19E-08	Col9a1/Col18a1/Pxdn/Col2a1/Col11a2/Col15a1/Col16a1/P3h3/Col4a1/Col4a2/Col5a3/Col6a5/Col7a1	13
R-MMU-1650814	Collagen biosynthesis and modifying enzymes	12/131	60/8497	8.09E-11	1.24E-08	1.19E-08	Col9a1/Col18a1/Col2a1/Col11a2/Col15a1/Col16a1/P3h3/Col4a1/Col4a2/Col5a3/Col6a5/Col7a1	12
R-MMU-8948216	Collagen chain trimerization	9/131	35/8497	1.88E-09	2.15E-07	2.07E-07	Col9a1/Col18a1/Col2a1/Col11a2/Col15a1/Col16a1/Col5a3/Col6a5/Col7a1	9
R-MMU-1474244	Extracellular matrix organization	17/131	231/8497	8.02E-08	6.45E-06	6.20E-06	Col9a1/Tnr/Col18a1/Pxdn/Col2a1/Col11a2/Col15a1/Col16a1/Eln/P3h3/Ltbp4/Adam8/Col4a1/Col4a2/Col5a3/Col6a5/Col7a1	17
R-MMU-419037	NCAM1 interactions	6/131	16/8497	8.45E-08	6.45E-06	6.20E-06	Col9a1/Col2a1/Col4a1/Col4a2/Col5a3/Col6a5	6
R-MMU-1442490	Collagen degradation	9/131	55/8497	1.30E-07	8.53E-06	8.20E-06	Col18a1/Col2a1/Col11a2/Col15a1/Col4a1/Col4a2/Col5a3/Col6a5/Col7a1	9
R-MMU-216083	Integrin cell surface interactions	9/131	66/8497	6.58E-07	3.44E-05	3.31E-05	Col9a1/Col18a1/Col2a1/Col16a1/Col4a1/Col4a2/Col5a3/Col6a5/Col7a1	9
R-MMU-1474228	Degradation of the extracellular matrix	11/131	107/8497	6.77E-07	3.44E-05	3.31E-05	Col18a1/Col2a1/Col11a2/Col15a1/Eln/Adam8/Col4a1/Col4a2/Col5a3/Col6a5/Col7a1	11
R-MMU-1296071	Potassium Channels	10/131	96/8497	1.97E-06	8.96E-05	8.61E-05	Kcnh1/Kcnj2/Kcnh5/Kcns2/Kcna4/Kcnb1/Gabbr2/Kcnq4/Kcnd2/Kcnj11	10
R-MMU-1296072	Voltage gated Potassium channels	7/131	40/8497	2.15E-06	8.96E-05	8.61E-05	Kcnh1/Kcnh5/Kcns2/Kcna4/Kcnb1/Kcnq4/Kcnd2	7
R-MMU-375165	NCAM signaling for neurite out-growth	6/131	31/8497	6.42E-06	0.000245187	0.000235551	Col9a1/Col2a1/Col4a1/Col4a2/Col5a3/Col6a5	6
R-MMU-422475	Axon guidance	14/131	249/8497	2.75E-05	0.000941525	0.000904522	Col9a1/Slit3/Shc3/Mapk11/Col2a1/Robo1/Dok6/Gfra1/Epha10/Irs2/Col4a1/Col4a2/Col5a3/Col6a5	14
R-MMU-9675108	Nervous system development	14/131	250/8497	2.88E-05	0.000941525	0.000904522	Col9a1/Slit3/Shc3/Mapk11/Col2a1/Robo1/Dok6/Gfra1/Epha10/Irs2/Col4a1/Col4a2/Col5a3/Col6a5	14
R-MMU-186797	Signaling by PDGF	6/131	50/8497	0.000109084	0.003183259	0.003058152	Col9a1/Col2a1/Col4a1/Col4a2/Col5a3/Col6a5	6
R-MMU-3000171	Non-integrin membrane-ECM interactions	5/131	32/8497	0.000116312	0.003183259	0.003058152	Col2a1/Col11a2/Col4a1/Col4a2/Col5a3	5
R-MMU-112316	Neuronal System	15/131	321/8497	0.000118156	0.003183259	0.003058152	Kcnh1/Kcnj2/Kcnh5/Kcns2/Adcy9/Kcna4/Kcnb1/Unc13b/Gabbr2/Kcnq4/Kcnd2/Grip2/Kcnj11/Gabrb3/Nlgn3	15
R-MMU-3000178	ECM proteoglycans	5/131	42/8497	0.000434324	0.011051139	0.010616815	Col9a1/Tnr/Col2a1/Col5a3/Col6a5	5
R-MMU-9006934	Signaling by Receptor Tyrosine Kinases	15/131	398/8497	0.001157884	0.027911094	0.026814152	Col9a1/Erbb4/Spred2/Shc3/Mapk11/Col2a1/Col11a2/Vegfa/Tcirg1/Ptprj/Irs2/Col4a1/Col4a2/Col5a3/Col6a5	15
R-MMU-1266738	Developmental Biology	16/131	447/8497	0.001360236	0.031031533	0.029811953	Col9a1/Foxo3/Slit3/Shc3/Mapk11/Col2a1/Robo1/Dok6/Gfra1/Epha10/Lgi2/Irs2/Col4a1/Col4a2/Col5a3/Col6a5	16
R-MMU-2243919	Crosslinking of collagen fibrils	3/131	15/8497	0.001422843	0.031031533	0.029811953	Pxdn/Col4a1/Col4a2	3
