# Supplementary material for: Disease-associated astrocytes and microglia markers are upregulated in mice fed high fat diet
Source: Sci Rep. 2023 Aug 9;13:12919. doi: 10.1038/s41598-023-39890-0 (PMC10412627; doi:10.1038/s41598-023-39890-0)
Supplement: Supplementary file 6 — Supplementary Table S5. [file 41598_2023_39890_MOESM6_ESM.csv]

Supplementary Table S5 - Gene ontology analysis results for DEGs identified in the ventral preoptic region
ONTOLOGY	ID	Description	GeneRatio	BgRatio	pvalue	p.adjust	qvalue	geneID	Count
BP	GO:0022010	central nervous system myelination	13-Feb	29/28814	7.58E-05	0.011592186	0.00598152	Cntn2/Myrf	2
BP	GO:0032291	axon ensheathment in central nervous system	13-Feb	29/28814	7.58E-05	0.011592186	0.00598152	Cntn2/Myrf	2
BP	GO:0014003	oligodendrocyte development	13-Feb	48/28814	0.000209487	0.021367667	0.011025628	Cntn2/Myrf	2
CC	GO:0044304	main axon	13-Feb	85/28739	0.000660187	0.02310655	0.016678412	Cntn2/Kif13b	2
CC	GO:0044224	juxtaparanode region of axon	13-Jan	10/28739	0.004514979	0.04994712	0.036052057	Cntn2	1
CC	GO:0099144	anchored component of synaptic membrane	13-Jan	10/28739	0.004514979	0.04994712	0.036052057	Cntn2	1
CC	GO:0031209	SCAR complex	13-Jan	13/28739	0.005865798	0.04994712	0.036052057	Wasf2	1
CC	GO:0033270	paranode region of axon	13-Jan	16/28739	0.007214926	0.04994712	0.036052057	Kif13b	1
CC	GO:0033268	node of Ranvier	13-Jan	19/28739	0.008562363	0.04994712	0.036052057	Cntn2	1
