# Supplementary material for: Disease-associated astrocytes and microglia markers are upregulated in mice fed high fat diet
Source: Sci Rep. 2023 Aug 9;13:12919. doi: 10.1038/s41598-023-39890-0 (PMC10412627; doi:10.1038/s41598-023-39890-0)
Supplement: Supplementary file 7 — Supplementary Table S6. [file 41598_2023_39890_MOESM7_ESM.xlsx]

## Sheet: Sheet1
Supplementary Table S6 - The average expression of genes in each cell type and t-test p-value
Ddr1	Cell type	Mean	p-value		C4b	Cell type	Mean	p-value		Kcnj2	Cell type	Mean	p-value		Gas7	Cell type	Mean	p-value		Col16a1	Cell type	Mean	p-value		Sbno2	Cell type	Mean	p-value		Gdpd2	Cell type	Mean	p-value		Lgi2	Cell type	Mean	p-value		Adam8	Cell type	Mean	p-value		Dnajb14	Cell type	Mean	p-value
1	Ambiguous	212.			1	Ambiguous	16.9			1	Ambiguous	16.3			1	Ambiguous	205			1	Ambiguous	15.7			1	Ambiguous	2.00			1	Ambiguous	16.3			1	Ambiguous	13.4			1	Ambiguous	3.24			1	Ambiguous	137.
2	Astrocytes	78	p-value<2.2e-16		2	Astrocytes	52.7	p-value=1.31e-09		2	Astrocytes	2.56	p-value=0.001103		2	Astrocytes	36.7	p-value<2.2e-16		2	Astrocytes	16.7	p-value=0.2356		2	Astrocytes	1.14	p-value=0.05324		2	Astrocytes	107.	p-value<2.2e-16		2	Astrocytes	3.22	p-value<2.2e-16		2	Astrocytes	1.36	p-value=0.01287		2	Astrocytes	116.	p-value<2.2e-16
3	Endothelial	12.6	p-value<2.2e-16		3	Endothelial	1.24	p-value=1.493e-08		3	Endothelial	15.8	p-value=0.3513		3	Endothelial	21.5	p-value<2.2e-16		3	Endothelial	2.71	p-value=3.601e-09		3	Endothelial	15.2	p-value=0.002858		3	Endothelial	2.2	p-value<2.2e-16		3	Endothelial	7.82	p-value=8.022e-06		3	Endothelial	0	p-value<2.2e-16		3	Endothelial	65.7	p-value<2.2e-16
4	Ependymal	139	p-value=0.6416		4	Ependymal	77.6	p-value=0.01236		4	Ependymal	0	p-value<2.2e-16		4	Ependymal	20.7	p-value=5.831e-15		4	Ependymal	0	p-value<2.2e-16		4	Ependymal	0	p-value=2.883e-15		4	Ependymal	11.9	p-value=0.9023		4	Ependymal	0	p-value<2.2e-16		4	Ependymal	0	p-value<2.2e-16		4	Ependymal	63	p-value=0.0001564
5	Excitatory	47.9	p-value<2.2e-16		5	Excitatory	3.66	p-value=0.001443		5	Excitatory	15.8	p-value=0.005485		5	Excitatory	131.	p-value<2.2e-16		5	Excitatory	29.9	p-value=1.585e-07		5	Excitatory	0.487	p-value=0.00348		5	Excitatory	40.5	p-value=8.172e-08		5	Excitatory	48.8	p-value=9.188e-10		5	Excitatory	6.32	p-value=0.07427		5	Excitatory	193.	p-value=1.149e-07
6	Fibroblast	28.2	p-value=1.218e-11		6	Fibroblast	0	p-value<2.2e-16		6	Fibroblast	0	p-value<2.2e-16		6	Fibroblast	91.1	p-value=6.615e-07		6	Fibroblast	23.8	p-value=0.3397		6	Fibroblast	17.6	p-value=0.2076		6	Fibroblast	5.74	p-value=0.296		6	Fibroblast	18.6	p-value=0.7777		6	Fibroblast	0	p-value<2.2e-16		6	Fibroblast	141.	p-value=0.2574
7	Immatureoligodendrocyte	99.2	p-value=6.738e-06		7	Immatureoligodendrocyte	1.74	p-value=2.214e-11		7	Immatureoligodendrocyte	0.908	p-value<2.2e-16		7	Immatureoligodendrocyte	20.8	p-value<2.2e-16		7	Immatureoligodendrocyte	28.2	p-value=0.000000003205		7	Immatureoligodendrocyte	1.18	p-value=0.1882		7	Immatureoligodendrocyte	21.3	p-value=0.02583		7	Immatureoligodendrocyte	16.2	p-value=0.07936		7	Immatureoligodendrocyte	0.602	p-value=3.376e-06		7	Immatureoligodendrocyte	150.	p-value=0.6329
8	Inhibitory	36.8	p-value<2.2e-16		8	Inhibitory	5.01	p-value=8.424e-08		8	Inhibitory	14.3	p-value=3.299e-10		8	Inhibitory	214.	p-value<2.2e-16		8	Inhibitory	13.0	p-value=0.3525		8	Inhibitory	0.533	p-value=2.949e-07		8	Inhibitory	21.7	p-value=1.84e-05		8	Inhibitory	38.4	p-value<2.2e-16		8	Inhibitory	5.38	p-value=0.02517		8	Inhibitory	190.	p-value<2.2e-16
9	Macrophage	23	p-value=1.128e-10		9	Macrophage	71.9	p-value=0.01029		9	Macrophage	0	p-value<2.2e-16		9	Macrophage	186.	p-value=0.002344		9	Macrophage	0	p-value<2.2e-16		9	Macrophage	10.7	p-value=0.4484		9	Macrophage	5.84	p-value=0.2167		9	Macrophage	20.5	p-value=0.658		9	Macrophage	23.6	p-value=0.2752		9	Macrophage	140.	p-value=0.009333
10	Matureoligodendrocyte	272.	p-value<2.2e-16		10	Matureoligodendrocyte	8.37	p-value=0.1475		10	Matureoligodendrocyte	4.29	p-value=5.457e-10		10	Matureoligodendrocyte	267.	p-value<2.2e-16		10	Matureoligodendrocyte	4.73	p-value<2.2e-16		10	Matureoligodendrocyte	0.805	p-value=0.0003134		10	Matureoligodendrocyte	2.48	p-value<2.2e-16		10	Matureoligodendrocyte	2.09	p-value<2.2e-16		10	Matureoligodendrocyte	0.287	p-value=2.675e-14		10	Matureoligodendrocyte	142	p-value=0.001071
11	Microglia	11.5	p-value<2.2e-16		11	Microglia	1.26	p-value=2.971e-11		11	Microglia	8.69	p-value=0.9934		11	Microglia	28.1	p-value<2.2e-16		11	Microglia	1.04	p-value<2.2e-16		11	Microglia	8.53	p-value=0.001191		11	Microglia	2.92	p-value<2.2e-16		11	Microglia	3.66	p-value<2.2e-16		11	Microglia	17.9	p-value=0.000851		11	Microglia	54.6	p-value<2.2e-16
12	Mural	42.8	p-value<2.2e-16		12	Mural	0	p-value<2.2e-16		12	Mural	1.01	p-value=4.701e-11		12	Mural	28.9	p-value<2.2e-16		12	Mural	2.52	p-value=5.418e-10		12	Mural	12.6	p-value=0.007627		12	Mural	5.68	p-value=1.528e-07		12	Mural	2.65	p-value<2.2e-16		12	Mural	0	p-value<2.2e-16		12	Mural	61	p-value<2.2e-16
13	Newlyformedoligodendrocyte	131.	p-value=0.4969		13	Newlyformedoligodendrocyte	9.94	p-value=0.5233		13	Newlyformedoligodendrocyte	0	p-value<2.2e-16		13	Newlyformedoligodendrocyte	118.	p-value=0.2272		13	Newlyformedoligodendrocyte	23.2	p-value=0.1364		13	Newlyformedoligodendrocyte	5.50	p-value=0.4176		13	Newlyformedoligodendrocyte	3.1	p-value=5.8e-11		13	Newlyformedoligodendrocyte	4.41	p-value=4.694e-07		13	Newlyformedoligodendrocyte	2.00	p-value=0.5083		13	Newlyformedoligodendrocyte	153.	p-value=0.5749
14	Unstable	183.			14	Unstable	9.31			14	Unstable	11.8	p-value<2.2e-16		14	Unstable	107.			14	Unstable	16.0			14	Unstable	0			14	Unstable	30.6			14	Unstable	9.96			14	Unstable	0			14	Unstable	137.
[truncated: 4 more columns]
