# Supplementary material for: Disease-associated astrocytes and microglia markers are upregulated in mice fed high fat diet
Source: Sci Rep. 2023 Aug 9;13:12919. doi: 10.1038/s41598-023-39890-0 (PMC10412627; doi:10.1038/s41598-023-39890-0)
Supplement: Supplementary file 8 — Supplementary Table S7. [file 41598_2023_39890_MOESM8_ESM.xlsx]

## Sheet: Sheet1
Supplementary Table S7: The average expression of genes in each cell type and t-test p-value
C4b	Cell type	Mean	p-value		Gdpd2	Cell type	Mean	p-value		Adam8	Cell type	Mean	p-value		Csf2ra	Cell type	Mean	p-value
1	astrocytes	112	4.386e-07		1	astrocytes	85.6	2.266e-08		1	astrocytes	6.01	0.5966		1	astrocytes	9.48	4.281e-10
2	ca1 pyramidal	1.27	7.305e-08		2	ca1 pyramidal	2.78	0.0006364		2	ca1 pyramidal	5.38	0.01029		2	ca1 pyramidal	20.7	4.938e-11
3	endothelial	3.6	0.01102		3	endothelial	2.43	6.133e-05		3	endothelial	6.92	0.8285		3	endothelial	11.5	1.908e-05
4	ependymal	0	1.537e-13		4	ependymal	22.2	0.2515		4	ependymal	0	3.717e-16		4	ependymal	10.2	0.02338
5	interneurons	2.19	0.0001647		5	interneurons	4.31	0.8372		5	interneurons	6.81	0.1637		5	interneurons	13.8	0.3588
6	microglia	44.8	0.06173		6	microglia	0	< 2.2e-16		6	microglia	17.1	0.6234		6	microglia	56.5	0.573
7	mural	0	1.533e-13		7	mural	7.51	0.07309		7	mural	7.15	0.8579		7	mural	0	< 2.2e-16
8	oligodendrocytes	4.23	0.0002584		8	oligodendrocytes	5.03	0.001344		8	oligodendrocytes	3.15	0.001881		8	oligodendrocytes	10.4	2.958e-07
9	s1 pyramidal	2.5	0.1164		9	s1 pyramidal	5.47	0.5344		9	s1 pyramidal	2.3	0.04907		9	s1 pyramidal	11.2	0.4722
